# Supplementary material for: Implementing in hospital technology‐assisted mobility initiatives: A scoping review
Source: J Hosp Med. 2026 Jan 25;21(4):413–22. doi: 10.1002/jhm.70262 (PMC13064589; doi:10.1002/jhm.70262)
Supplement: Supplementary file 4 — Supplemental File 2 (Nov 8).xlsx. [file JHM-21-413-s004.xlsx]

## Sheet: Sep 3 2024
-	Study ID;	Title	Reviewer Name	Covidence Study ID	Author and Year	Title	Country of intervention	Type of hospital inpatient setting	Funded?	Name of intervention	Intervention Summary	Which service providers facilitated?	Intervention coverage	When was the intervention started?	Goal of intervention	Technology Used	Effectiveness Outcomes Measured :	Outcome 1 Effectiveness Outcome	Outcome 1 Measurement Tool	Outcome 2 Effectiveness Outcome	Outcome 2 Measurement Tool	Outcome 3 Effectiveness Outcome	Outcome 3 Measurement Tool	Outcome 4 Effectiveness Outcome	Outcome 4 Measurement Tool	Outcome 5 Effectiveness Outcome	Outcome 5 Measurement Tool	Outcome 6 Effectiveness Outcome	Outcome 6 Measurement Tool	Outcome 7 Effectiveness Outcome	Outcome 7 Measurement Tool	Outcome 8 Effectiveness Outcome	Outcome 8 Measurement Tool	Outcome 9 Effectiveness Outcome	Outcome 9 Measurement Tool	Outcome 10 Effectiveness Outcome	Outcome 10 Measurement Tool	Outcome 11 Effectiveness Outcome	Outcome 11 Measurement Tool	Outcome 12 Effectiveness Outcome	Outcome 12 Measurement Tool	Conclusion on intervention effectiveness	Study limitations	Number of Participants :	Number of participants Control	Number of participants Treatment	Number of participants Other?	Number of participants Total	Age of participants Control
4742	ACTRN12619001151123 2019	Steps to Recovery: a randomised trial aimed at increasing physical activity in hospitalised cancer patients	Consensus	ACTRN12619001151123 2019	NA - Trial Registration	Steps to Recovery: Promotion of Physical Activity in Hospitalised Patients, a pilot feasibility study	Australia	Oncology ward, Haematology ward	St Vincentès Clinic Foundation	Feedback from activity monitor	Participants set activity goals with ward physiotherapists and receive education on the use of the smartwatch. Participants are encouraged to check a smartwatch throughout the day, which tracks the number of steps and active minutes. Participants will also be provided with written educational materials promoting physical activity and an exercise logbook to record type and duration of exercise per…	Physiotherapists help set and review activity goals.	Unit-based, covering two wards.	Not specified.	To increase steps taken per day.	Samsung Galaxy S3 smart watch with pedometer function.		Change in steps taken per day	Samsung Galax S3 Smart watch pedometer function	Active minutes	Samsung Galax S3 Smart watch pedometer function	Self-efficacy	General Self Efficacy Scale	Satisfaction	1-7 Likert scale designed for the study + brief interviews with participants randomized to the active group.	Accuracy of smart watch data	Comparing smart watch readings to ActivPAL readings															NA - Trial Registration	NA - Trial Registration		20	20			18+
556	Conijn 2020	A multicomponent intervention to decrease sedentary time during hospitalization: a quasi-experimental pilot study.	Consensus	Conijn 2020	Conijn et al., 2020	A multicomponent intervention to decrease sedentary time during hospitalization: a quasi-experimental pilot study	Netherlands	Surgical ward (specifically vascular and transplantation surgery)	Grant from the Wtenschappelijk College Fysiotherapy (Royal Dutch Society of Physiotherapy).	Multicomponent eHealth and non-eHealth intervention	(1) paper information about the importance of physical activity before, during and after discharge; (2) digital web-based information about the importance of physical activity before, during and after discharge; (3) an exercise movie comprising strength or mobility exercises (available on hospital television, mobile phone, laptop or tablet); (4) an activity planner (only used during hospitalizati…	Physiotherapists. Nurses and physicians were informed of the intervention but don't have a clear role in it. Physiotherapists received training on the intervention, and supported participants who had the opportunity to contact them by email or phone to ask questions (extending one month post-discharge).	The intervention occurred in two wards (both surgical) in the same hospital.	This study only included participants recieving elective (scheduled in advance) surgery, so screening occured prior to surgery. The intervention started the first day after surgery, or in the case of a post-surgery intensive care period, when the patient transfered to the clinical ward.	The main aim of the intervention was to reduce sedentary time by offering patients various options to perform activities and be more physically active. Sedentary time was considered the primary outcome in this study, since patients tend to spend relatively much time lying or sitting following surgery.	Fitbit Flex TM		Sedentary Time	Sedentary time was defined as any data from the accelerometer designated by the instrument as either lying or sitting and between 7:30 a.m. and 22:00 p.m. This time frame was chosen since most patients would have been awake.	Health-related quality of life (HRQoL)	EuroQol 5D (EQ-5D) and the Medical Outcomes Study 36-Item Short Form Health Survey (SF-36). The EQ-5D is a generic measurement of the valuation of HRQoL (utility) in five dimensions: mobility, self-care, usual activities, pain and mood.37,38 The five three-point Likert- type scale results in a total score (no health to full health = −0.329 to 1.0). The SF-36 contains 36 questions divided into eig…	Physical activity	"validated questionnaire to determine whether Dutch recommendations of health-enhancing physical activity were met"																			In patients admitted to hospital for organ transplantation or vascular surgery sedentary time during hospitalization could probably be decreased by means of a multicomponent intervention including eHealth aiming to decrease sedentary time. Since the current study did not show a sustained positive effect after discharge, the need for more support for patients in the home setting should be investig…	1) We included at the patient level, so in the intervention phase there was a mix of patients who were participating in the study and patients who were not included in the study. If all patients at one specific ward had been included in the study, instead of a sub-selection based on pre-defined inclusion criteria, there might have been more mutual solidarity to be physically active, so the effect…		27	52			59.1 +-13.0
395	Cuevas-Lara 2022	Effects of game-based interventions on functional capacity in acutely hospitalised older adults: results of an open-label non-randomised clinical trial.	Consensus	Cuevas-Lara 2022	Cuevas-Lara et al., 2022	Effects of game-based interventions on functional capcity in acutely hospitalised older adults: results of an open-label non-randomised clinical trial	Spain.	ACE unit of the department of Geriatrics in a tertiary public hospital.	1) A Gobierno de Navarra project grant. 2) Gamification project 'touring Navarre' was developed under the strategy for the humanisation of the Navarra Public Health System-Osasunbidea by Health Department of the Gobierno de Navarra. 3) One author was funded in part by a Postdoctotal fellowship grant of the Universidad Pública de Navarra, Spain. 4) Another author received funding from ‘la Caixa’ F…	Technology-based gamification	Simple gamification intervention: The simple gamification programme consisted of combined physical and cognitive training through the execution of gamified activity diaries, which were to take place in the corridors and common areas of the ACE unit. Key components of the intervention included environmental humanisation of the ACE unit using gamifying physical elements and printed gamified diaries…	Not specified.						Functional capacity (change from admission to discharge)	Short Physical Performance Battery (SPPB) and Barthel Index. The SPPB includes usual walking speed over 4 m, a balance test, and the Five Times Sit-to-Stand Test (FTSST), with the sum of the three individual categorical scores yielding the final SPPB score [point range: 0 (worst)–12 (best)]. The Barthel Index is one of the most commonly used clear and easy-to-use tools to measure disability relat…	Cognitive impairment	MMSE (Mini-Mental State Examination)	Handgrip strength (considered a strong predictor of disability and is a component of Fried's frailty phenotype)	Hand dynamometer - Takei 5401 Digital Dynamometer.	Depression	Yesavage’s Geriatric Depression Scale (GDS) (Spanish Version)	Quality of life	EuroQol-5 Dimension Questionnaire (EQ-5D-3L). This instrument measures five dimensions of health status: mobility, self-care, usual activities, pain/discomfort and anxiety/depression. Additionally, a visual analogue scale was used to quantify perceived health from 0 (worst health state imaginable) to 100 (best health state imaginable) as part of the EQ-5D-3L.	Length of hospitalisation as of 3 months after discharge	Not specified, but presumably electronic medical records.	Hospital readmissions as of 3 months after discharge	Not specified, but presumably electronic medical records.	Visits to the emergency department as of 3 months after discharge	Not specified, but presumably electronic medical records.	Institutionalisation as of 3 months after discharge	Not specified, but presumably electronic medical records.	Mortality as of 3 months after discharge	Not specified, but presumably electronic medical records.					A guided technology-based gamification intervention may provide significant potential benefits to physical and muscle function over usual care and seems to reverse the functional decline frequently associated with acute hospitalisation in older adults. These findings contribute to the evidence sup- porting the need for a change in the paradigm of the manage- ment of acute hospitalisation in older…	1) The sample size was small, making it difficult to confirm the effectiveness of game-based interventions in hospitalised older adults. 2) The study was a non-randomised controlled study due to the characteristics of the interventions implemented in our study. 3) The drop-out rate in the technology-based intervention group was remarkable (six older patients discontinued the study, four of them w…		26	23	21		85.12+-5.18
661	Dall 2019	Evaluation of a technology assisted physical activity intervention among hospitalised patients: A randomised study.	Consensus	Dall 2019	Dall et al., 2019	Evaluation of a technology-assisted physical activity intervention among hospitalised patients: A randomised study	Denmark	Pulmonary ward	This work was supported by the Department of Physical and Occupational Therapy at Bispebjerg-Frederiksberg Hospital, VihTek – Research and Test Center for Health Technologies in the Capital Region of Denmark, and grants from The Association of Danish Physiotherapists (Dr. Dall) and The Oak Foundation (Dr. Henriksen).	Feedback from Accelerometers	Participants wore accelerometers during their hospital stay and received feedback about the amount of time spent lying down, moving etc. on a screen on their bedside table.	As close to admission as possible the patients were seen by a physiotherapist who invited the patient to participate. Oral and written information material was handed out, and it was stressed to all potential participants that physical activity is important – also during a hospital stay. Upon signed informed consent, the physiotherapist assessed the patients' basic mobility using the cumulated am…	On a single pulmonary ward.	As soon as possible.	To increase physical activity during hospitalization	Triaxial accelerometer (exact type not specified).		Time spent out of bed compared to total accelerometer wear time.	Accelerometer.	Average daily time spent in bed (lying down)	Accelerometer.	Sitting, standing and walking time.	Accelerometer.																			A technology assisted physical activity intervention with bedside visual feedback to encourage mobility was overall not effective at increasing time spent out of bed in hospitalised patients. However, the subgroup of patients with independent walking abilities increased the time spent out of bed and may benefit from this type of intervention.	1) Because this study was performed in a pulmonary ward, it may not be generalizable across all types of wards or hospitals. 2) Further, there were a substantial number of patients who were not eligible, which also limits generalisability to the general medicine population. However, the patient population had a significant burden of comorbidities, as indicated by their comorbidity count, and is f…		48	45			71.9 (13.6)
5258	Dong et al., 2018	The Effect of Activity Feedback Enabled by Smart Watches During In-patient Stroke Rehabilitation	Consensus	NCT02587585 2015	Dong et al., 2018	Does feedback on daily activity level from a Smart watch during inpatient stroke rehabilitation increase physical activity levels? Study protocol for a randomized controlled trial	China	Ward type not specified, but patients are recoving from recent stroke.	The trial sponsor is The Second Affiliated Hospital of Anhui University of Traditional Chinese Medicine, Hefei, Anhui Province, China.	The China Monitoring (CHMON) feedback system	The CHMON system utilized for the project is a ZGPAXS8. The S8 is a full android Smart watch encapsulated in a wrist-wearable unit. As such it is capable of running apps written for it and operating in a stand-alone manner. The hardware specifications for the ZGPAX S8 are shown in Table 1. The CHMON system is used both as a data gathering platform and as a feedback device to the patient in the ex…	None specified.	Not limited to a particular ward but must be in the acute stroke phase.	Not specified	We hypothesise that, compared to a control group who do not receive feedback from a Smartwatch, those who receive feedback on daily activity will have increased physical activity levels, as measured by the activity scores, with no harms. We also hypothesize that this increased activity during inpatient stroke rehabilitation will result in improved mobility, and possibly cognition, arm function, i…	Smart watch.		Ability to care for themselves	The Barthel Activities of Daily Living Index (Chinese version)	Functional mobility	The Rivermead Mobility Index (Chinese version)	Cognitive disfunction	The Montreal Cognitive Assessment (Chinese version)	Fatigue	Fatigue Severity Scale (FSS, Chinese version)	Functioning	World Health Organization 12 item Disability Assessment Schedule (WHODAS)	Quality of life	Euro-QOL (EQ-5D-3L) [	Grip strength	Not specified. Used as a predictor of disability.	Walking speed	10-m walk test	1em: change in activity levels								NA - Protocol	NA - Protocol						double checked; no age data avail.
5123	DRKS00032238 2023	The feasibility of the use of behaviour change techniques to promote physical activity of acute stroke patients during hospitalization – a pilot randomized controlled trial	Consensus	DRKS00032238 2023	NA - trial registration	The feasibility of using behaviour change techniques to promote physical activity in patients with acute stroke during hospital stay - a randomised controlled pilot study	Germany	Presumably stroke unit, a little unclear.	From the study directors budget, no further details.	Behavior Change Techniques to Promote PA	1) Education: The educational part of the intervention aims to provide information to the participants in the intervention group. Participants receive an information brochure with information on the following topics: what is a stroke/TIA and how is it recognized, what are the typical stroke symptoms, what risk factors are there and which can be changed/influenced, what recommendations arise from …	Physiotherapists work together with the participants in the intervention group to create mobility goals.	This is a monocentre study, presumably within just one or two wards	Not specified.	To promote physical activity	Accelerometer		Feasibility	For this purpose, recruitment, retention, adherence, safety, and acceptability are evaluated. Recruitment is monitored to determine how many patients per group and week meet the inclusion criteria and can be included in the study. To assess retention and dropout, the percentage of participants between the first and the completion of the second measurement is compared. Adherence to the interventio…	Assessment of physical activity	Accelerometer	Mobility	De Morton Mobility Index																			NA - Trial Registration	NA - Trial Registration.		18	18		36	NA - Trial Registration Must be over 18.
2437	Fan 2023	Impact of a Bedside Activity Device on the Functional Status of Hospitalized Older Adults: A Randomized Controlled Trial.	Consensus	MonicaFan 2023	Fan, et al., 2023	Impact of a Bedside Activity Device on the Functional Status of Hospitalized Older Adults: A Randomized Controlled Trial	Singapore	Acute tertiary hosptial	This study was funded by a Singapore General Hospital Patient Safety Grant (FY18PSG008)	Bedside exergaming	Bedside activity device was codesigned by two engineers from an academic institution who specialize in product development and by nurses (PEMF, XYCL, FA, SYA) and physiotherapists (CCH, ST, HKO) providing input on safety requirements. This device (see Figure 1) was designed to be attached to one of the geriatric chairs currently in use at the hospital and was shared by the two study units. Steppi…	Physiotherapists and nurses contributed to the design of the device, with a focus on the facety requirements.	Conducted in two general units at an acute care tertiary hospital.	Not specified.	To improve functional status.	Bedside activity device programmed with exergames		General Health Status	Functional Comorbidity Index (FCI).	Mobility	Timed Up and Go (TUG) test.	Ability to perform ADL's	Katz Index of Independence in Activities of Daily Living (Katz ADL)																			Our study findings indicate that the use of a bedside activity device—one that allows the patient to exercise at any time without supervision and targets specific muscle groups and movements needed for BADLs—can slow or prevent functional decline and increase BADL independence.	First, the small sample size restricted the generaliz- ability of the results. Replicating this study on a larger scale among hospitalized older adults on diverse units would address this. Future studies should also consider exploring the impact of a variety of exer- games designed to encourage exercise and improve balance, gross and fine motor control skills, and cognition in older adults. Secon…		25	23			77.38
415	Ghio 2022	I text for I COUGH: A clinical pilot study to evaluate the impact of text messaging upon postoperative ambulation in the hospital.	Consensus	Ghio 2022	Ghio et al., 2021	I text for I COUGH: A clinical pilot study to evaluate the impact of text messaging upon postoperative ambulation in the hospital	United States of America	Surgical (minimally invasive surgery/bariatrics, surgical oncology, trauma and acute care surgery, or thoracic surgery)	This research did not receive any grants from funding agencies in the public, commercial, or not-for-profit sectors	I COUGH, stands for Incentive spirometry, Coughing, Oral care, Understanding (patient and staff education), Getting-out-of-bed, and Head-of-bed elevation	The intervention group received standard I COUGH education along with text message reminders to ambulate postoperatively, whereas the control group received standard education alone. Postoperative walking frequency was compared to each participant’s ambulation on the day prior to enrollment -Text message program, I Text, consisted of a single reminder, on the second postoperative day, for patient…	-Education was provided by by surgeons, nurses and other staff, effectively communicated with patients to improve postoperative ambulation following both elective and emergency operations -A member of the surgery team informed potential subjects about the clinical trial. Patients who agreed to participate provided informed consent about 7 a.m. on the second postoperative day, regardless of whethe…	Surgery service (Minimally Invasive Surgery/Bariatrics, Surgical Oncology, Trauma and Acute Care Surgery, or Thoracic Surgery	second post-operative day	In this study, we evaluate the efficacy of a text message reminder platform in postoperative care -effectiveness of text messaging in the inpatient setting, with the aim of increasing the frequency of walking after operations	Reminders were sent via Google Voice, a free internet phone and text message service that transmits from an anonymous number.		The primary outcome involved the impact of the text message intervention upon ambulation.	Change in number of walks per day.	Change in pain score	0-10 scale	Number of daily visitors	Asking the patient each evening	Frequency of chair usage	Asking the patient each evening	Length of stay	Medical records.															This study suggests the potential value of text messages to promote postoperative ambulation among inpatients, an essential component of the I COUGH protocol and a desirable measure in recovery. Text messages reminded patients about the importance of ambulation and encouraged them to get out of bed, at least for that day. Patients who received text messages demonstrated an improvement in ambulati…	Small sample size, patients were monitored for only one day during this study, limiting the ability to identify substantial impacts or to draw definitive conclusions. Third, we sent only one daily text message about ambulation, and so we cannot know whether additional reminders about walking or about other components of the I COUGH protocol might have been even more valuable. Fourth, patients wer…		17	18	Total number=35		41.4
5585	ISRCTN96991582 2015	Utilizing activity trackers to increase postoperative ambulation	Consensus	ISRCTN96991582 2015	NA - Trial Registration	Utilizing activity trackers to increase postoperative ambulation: a novel quality improvement strategy to quantify ambulation and decrease bariatric surgery complications	United States of America	Not specified	Boston Medical Center Resident Quality Improvement Council (USA)	Feedback from fitness tracker	Participants in the intervention group receive ambulation feedback as an inpatient.	Not specified	Not specific	Not specified	The goal of this study is to evaluate activity tracker feedback as a strategy to increase early ambulation after surgery and to assess the association of early mobility with postoperative outcomes. We hypothesize that feedback from activity trackers will increase postoperative ambulation and lead to decreased ambulation-relation complications.			Postoperative ambulation	Average steps/day	Postoperative readmission or emergency department visit		Venus thromboembolism		Postoperative complications		Weight loss		Patient experience outcomes	Obtained by a short survey given to all study participants at their two-week postoperative visit.													NA - Trial registration	NA - Trial registration					150
782	Kanai 2017	Promoting physical activity in hospitalized patients with mild ischemic stroke: a pilot study.	Consensus	Kanai 2017	Kanai et al 2017	Promoting physical activity in hospitalized patients with mild ischemic stroke: a pilot study	Japan		This work was supported by Japanese Physical Therapy Association [grant number A5-02].		After enrollment, the first two days were used for the baseline measurement of PA. At the baseline measurement, patients under-went the supervised rehabilitation program and did not receive any accelerometer-based feedback. Then, to promote hospitalized PA in addition to the supervised rehabilitation program, interventions were undertaken with a focus on the self-monitoring approach according to …	During the intervention, all patients were asked by the physical therapist to record PA measured with the accelerometer on an exercise calendar. If the patient attained the target of PA, the physical therapist praised the patient. If the patient could not attain the target of PA, the physical therapist discussed a modified PA target with the patients by viewing the self-monitoring log. Additional…	Patients with ischemic stroke were invited to enroll.	Not specified.	The aim of this study was to evaluate the effectiveness of comprehensive interventions for promoting PA by enhancing the self-efficacy of hospitalized patients with mild ischemic stroke	Fitbit One		Number of steps/day	Fitbit	Unsupervised number of steps/day	Fitbit	Supervised number of steps/day	Fitbit	Self-efficacy for physical activity score	Japanese version of self-efficacy for physical activity																	The present study suggests that comprehensive interventions for promoting PA by enhancing self-efficacy increase PA and SEPA in hospitalized patients with mild ischemic stroke. The results provide new strategies for the promotion of PA in these types of hospitalized patients. Future studies should include long-term follow-up to determine whether the benefits of the enhancing self-efficacy continu…	There are several limitations in the present study. This pilot study comprised a very small sample population without a control group. We did not consider statistical power because the present study was a pilot study, and we could not include many patients. Therefore, we do not know if this study group would have made similar improvements without the intervention. The results may have limited gen…			22
706	Kanai 2018	Effect of accelerometer-based feedback on physical activity in hospitalized patients with ischemic stroke: a randomized controlled trial.	Consensus	Kanai 2018	Kanai et al., 2018	Effect of accelerometer-based feedback on physical activity in hospitalized patients with ischemic stroke: A randomized controlled trial	Japan	Stroke rehabilitation ward	This work was funded by a Sasakawa Scientific Research Grant (grant no. 28-622) from The Japan Science Society	Accelerometer-based feedback	The accelerometer-based feedback used in this study was previously described by Kanai et al, and Izawa et al. During the intervention, all patients in the intervention group were asked by a physical therapist to record physical activity measured with the accelerometer on an exercise calendar. Our goal for this intervention was to promote physical activity in the patient by the physical therapist …	Physiotherapists - help set the original goals, praise participants who meet their goals and discuss modified goals for patients who don't meet them.	Patients were asked to enrol based on their condition not on what ward they were in.	The first two days after enrollment were used for the baseline measurement. The time between admission and enrollment is 3.6 days (intervention group) and 3.8 (control group).	To increase hospitalized physical activity such as number of steps, energy expenditure and duration of activity time in patients with ischemic stroke.	This was measured by a Fitbit One (Fitbit, Inc., San Francisco, CA, USA) three-dimensional accelerometer that calculates steps taken, floors climbed, distance traveled, calo- ries burned and sleep quality.		Physical activity	Number of steps obtained from Fitbit.	Self-efficacy for physical activity	Self efficacy for physical activity measure (Japanese version)																					1) Exercise training combined with accelerometer-based feedback and goal-setting may be an effective method to increase physical activity in hospitalized patients with ischemic stroke. 3) This study can contribute to the development of methods to promote physical activity in hospitalized patients with stroke.	There are several limitations in this study. First, it was conducted at a single center, and the sample population was small. We calculated sample size before the study and included n>26 patients per group, but seven patients dropped out of the study. Even so, our analysis yielded statistically significant findings indicating that the effect size may be large. Second, we included only patients wh…		25	23		48	66.8 (10.0)
202	Karlsson 2023	The feasibility of using a digital tool to enhance mobilisation following abdominal cancer surgery-a non-randomised controlled trial.	Consensus	Karlsson 2023	Karlsson et al., 2023	The feasibility of using a digital tool to enhance mobilisation following abdominal cancer surgery - a non-randomised controlled trial	Sweden	Urology ward; Gastrointestinal ward	Open access funding provided by Karolinska Institute. The study was supported by financial grants from the Swedish Research Council, Region Stockholm (ALF), The Swedish cancer society, Åke Wiberg Foundation, Wallenius Foundation, Magnus Bergvalls Foundation, and Tornspiran Foundation. The funding sources had no further involvement in the study other than providing financial support.	Pedatim Board (Activity Board on Tablet)	Pedatim is a digital application with an activity board displayed on a tablet. It is designed by a Swedish private company (Scandinavian Phystec AB) to support mobilisation in hospital settings by illustrating activities and goals related to postoperative recovery. Activities such as sitting, walking, standing, and breathing exercises can be chosen, as well as goals regarding the frequency of the…	It's specified that a healthcare professional can change the goals in the tablet, but it doesn't specify which person is actually doing it.	This intervention across two wards in one hospital.	Not specified.	To enhance mobilisation following abdominal cancer surgery.	Tablets with the Pedatim program on them; activPAL3 accelerometer (but this is only used for measurement)		Recruitment	The percentage of available patients included, sufficient eligibility criteria, and the number of dropouts.	Compliance	Measured by the number of patients using the board versus not using the board.	Acceptability	System Usability Scale (standardized questionnaire for assessing the perceived usability of a system) collected from both patients and healthcare professionals.	Physical Activity	Number of steps per day and sit-to-stand transitions per day using an activPAL3 accelerometer.	Length of stay	Patients' medical records.															Using the novel digital tool, the Pedatim tablet, to enhance mobilisation to support mobilisation following abdominal cancer surgery was deemed feasible. However, a comprehensive randomised trial is needed to determine its effectiveness. The process of this study design was deemed feasible with revisions to the eligibility criteria required before a future large-scale trial. A progression of pati…	Despite numerous reminders during general assemblies on the wards, the number of healthcare professionals responding to SUS was low. The convenience sampling of healthcare professionals also contributes to a risk of sampling bias, especially in combination with the small sample. One could therefore argue that the healthcare professionals’ SUS responses should be eliminated from the analysis. Howe…			20
5568	NCT02833324 2016	Fitbit for Postoperative Ambulation	Consensus	NCT02833324 2016	NA - Trial Registration	Fitbit for Postoperative Ambulation	United States of America		Not specified.	Fitbit with ambulation reminder alarms	1. The participants will be educated on the importance of postoperative ambulation during the recovery period. 2. Participants in the intervention arm will receive 5 daily alarms to prompt them to ambulate. Alarms will be set to ring at 9am, 11am, 2pm, 5pm and 9pm. The Fitbit will be worn from the day of surgery (postoperative day 0) through postoperative day 9 or hospital discharge, whichever oc…	Not specified.	Not specified.	Not specified.	Increase daily ambulation.	Fitbit with reminder alarms		Comparison of number of steps taken between study arms	The number of steps taken by each participant will be measured by a Fitbit, which is a wireless activity tracking device. The number of steps taken will be compared between the study arm receiving the ambulation reminder alarms and the study arm without reminder alarms. The Fitbit is commercially available and is worn on the wrist. Data will be collected from the Fitbit wirelessly using a dedicat…	Comparison of time to first ambulation between study arms	The duration of time from administration of the Fitbit device until first postoperative ambulation will be compared between the study arm receiving the ambulation reminder alarms and the study arm without reminder alarms. Participants cleared to ambulate will be given a package containing the Fitbit device, paired study phone, and chargers while in the Post Anesthesia Care Unit (PACU). Participan…	Comparison of incidence of prolonged postoperative ileus between study arms	The incidence of prolonged postoperative ileus during hospitalization will be compared between the study arm receiving the ambulation reminder alarms and the study arm without reminder alarms. For this study, postoperative ileus is defined as the interval from surgery until there is passage of flatus or stool and an oral diet is tolerated. Prolonged postoperative ileus is determined to be present…	Comparison of incidence of pulmonary complications between study arms	The incidence of pulmonary complications during hospitalization will be compared between the study arm receiving the ambulation reminder alarms and the study arm without reminder alarms. For this study, pulmonary complications are defined as respiratory failure requiring mechanical ventilation, pneumonia, atelectasis requiring bronchoscopic intervention, or pneumothorax or pleural effusion requir…	Comparison of incidence of venous thromboembolism between study arms	The incidence of venous thromboembolism occurring during hospitalization will be compared between the study arm receiving the ambulation reminder alarms and the study arm without reminder alarms. Venous thromboembolism is when a blood clot (thrombus) forms within a vein and includes deep vein thrombosis (DVT) and pulmonary embolism (PE).	Comparison of length of postoperative hospital stay between study arms	The length of hospitalization following surgery will be compared between the study arm receiving the ambulation reminder alarms and the study arm without reminder alarms.													NA - Trial Registration	NA - Trial Registration					48
4754	NCT03595605 2018	Association Between Inpatient Steps Per Day and Patient Functional Status/Disposition	Consensus	NCT03595605 2018	NA - Trial Registation	Association Between Inpatient Steps Per Day and Patient Functional Status/​Disposition	United States	Acute inpatient medicine unit	Not specified.	Exercise prompts.	Will receive a wearable device (FitBit) designed to track number of steps for the duration of their hospital stay. They will receive nudges twice/day to ambulate	Not specified.	Not specified.	Not specified.	Improve functional status	Weable actigraphy devices (Fitbit)		Determine how many steps patients admitted to the medicine units take at baseline	Fitbit over one day																							NA - Trial Registration	NA - Trial Registration
5557	NCT04444453 2020	Early Ambulation to Reduce Hospital Length of Stay	Consensus	NCT04444453 2020	NA - Trial Registration	Early Ambulation to Reduce Hospital Length of Stay (EARLY)	Schrempf		Not specified.	Wearing pedometer	Patients in the intervention group wear a pedometer (which only measures, does not give feedback).	Not specified.	Program based (within a specific hospital but not contained to a ward)	First day of hospitalization.	Reduce length of stay	Pedometer		Hospital Length of Stay		Hospital Length of Stay Index		Time to first ambulation		Time to first bowel movement		Rate of venous thromboembolism		Total hospitalization costs														NA	NA					150
5065	NCT04555330 2020	Technology Assisted Physical Activity Among Hospitalised Medical Patients	Consensus	NCT04555330 2020	NA - Trial Registation	Technology-Assisted Physical Activity Among Hospitalised Medical Patients (TAPAS-2)	Denmark	Department of Respiratory Medicine, Department of Cardiology, and Department of Geriatrics.	Not specified.	Technology-Assisted Physical Activity Among Hospitalised Medical Patients	Participants in the intervention group will receive usual hospital care and be provided with a sensor collecting data on physical activity level during hospitalisation AND a monitor placed at their bedside that displays information about their physical activity level and motivation to move. This information will be visible to the health personnel, the patients and visitors.	Not specified.	Not specified.	Not specified.	To decrease sedentary behaviour.	Pedometer and digital display screen.		Time spent out of bed	Measured in minutes related to the total accelerometer wear time.	Time spent lying down	Measured in minutes related to the total accelerometer wear time.	Time spent sitting	Measured in minutes related to the total accelerometer wear time.	Time spent standing	Measured in minutes related to the total accelerometer wear time.	Time spent walking	Measured in minutes related to the total accelerometer wear time.	Length of stay	Length of hospitalization measured in days.	Readmission to hospital	Within 90 days, presumably with medical records.	In hospital fall incidents	Recorded by hospital staff.									NA	NA
4774	NCT04743401 2021	Feasibility of a Tele-game-based Exercise (Tele-exergame) Program to Prevent Deconditioning in Hospitalized COVID-19 Patients	Consensus	NCT04743401 2021	NA - Trial Registration	Feasibility of a Tele-game-based Exercise (Tele-exergame) Program to Prevent Deconditioning in Hospitalized COVID-19 Patients	United States of America	COVID-19 patients or persons under investigation (for covid?). Veteran's hospital	Not specified	Tele-Exergame	The Tele-Exergame platform virtually supervises exercise tasks and coaches patients to perform evidence-based foot and ankle exercises that have been designed to improve balance, cognition, and lower extremity vascular health. The exergame program uses a game-based approach, similar to playing a video game, which helps to increase patient motivation and engagement in the cognitively demanding exe…	Usual care (physiotherapy, occupational therapy, speech therapy) will continue while the intervention occurs.	Not specified.	Not specified.	To reduce deconditioning and to accelerate recovery post-hospital discharge.	Tele-exergame (not specified)		Exercise dropout rate (to evaluate feasibility)	Within the first week of inpatient stay.	Deconditioning and mobility	Katz Activities of Daily Living Scale	Cognition	Montreal Cognitive Assessment Scale.																			NA - Trial registration	NA - Trial registration		30	30		60
5342	NCT06407427 2024	Evaluating the Efficacy of a Mobile Application in Postoperative Rehabilitation	Consensus	NCT06407427 2024	NA - Trial Registration	Evaluating the Efficacy of a Mobile Application in Postoperative Rehabilitation	Not specified.		Not specified	App for in-bed conditioning exercises	Participants will use an application (app) in facilitating in-bed conditioning exercises for hospitalized patients. All participants will receive usual care in the post-operative setting.	Physiotherapists conducted some of the assessments and provided feedback of the initial trial of the app.	Not specified	Not specified	Improve outcomes in this population characterized by poor mobility, morbidity, and mortality	Mobile application for In-Bed conditioning exercises (no further details specified)		Change in patient performance during physical therapy (PT)	Patient performance during physical therapy will be assessed using The Activity Measure for Post-Acute Care (AMPAC). The AMPAC score is a comprehensive assessment tool used to evaluate a patient's functional abilities in various domains, including mobility, daily activities, and social interaction. Total score range from 6-24 with higher scores indicating the participant is able to independently …	Patient-reported satisfaction metrics	Patients will be surveyed at the end of their intervention using 18 Likert scale (1 to 10), with 10 questions pertaining to their patient care experience, and 8 questions pertaining to their experience using the StrongRx tool. Survey will be piloted to ensure feasibility and ease of completion. Total score range 18-180 with higher scores indicating higher satisfaction.	Length of stay	Length of hospital stay serves as a secondary outcome to assess the impact of the intervention on healthcare resource utilization and patient recovery. A shorter length of stay may indicate improved outcomes and efficiency of care delivery, potentially resulting from enhanced rehabilitation efforts facilitated by the tool.	Postoperative VAS scores	Pain management is a critical aspect of postoperative care, and VAS scores provide a reliable measure of patients' subjective pain levels. Scores will range from 0 (No Pain) to 10 (Worse Pain Possible), with emotion icons to help patients identify which pain level most closely corresponds to their current level. Higher scores indicating more pain.	Patient performance on the app	Evaluation of patient performance on the StrongRx app includes tracking points obtained, levels achieved, and exercise sets completed per day. Number of sets completed for each exercise will accrue 1 point for the patient. There will be 3 levels of ease that that will be user directed based on whether the patient is able to easily complete the set. For each level obtained, the points will get a m…	Patient compliance with prescribed exercises	Compliance with prescribed exercises serves to assess the extent to which patients adhere to the recommended rehabilitation regimen. Defined as the number of missed exercises and missed sets.	Physical therapist feedback on app setup assistance, patient interaction, and suggestions for improvement to assess feasibility	This data will be gathered as a survey for the physical therapists working on the orthopedics floor at our study site. The survey will include questions regarding the integration of the tool within their workflow, patient interaction, performance during their standardized therapy encounters, and overall recommendation. These will be based on Likert Scale (1 to 10). Total score range 5-50, higher …	Adverse Events	Monitoring adverse events serves as a secondary outcome to evaluate the safety profile of the intervention. Tracking minor events such as hematoma, wound dehiscence, and urinary tract infections, as well as severe events including surgical site infections and pulmonary emboli, provides comprehensive data on potential risks associated with the intervention.									NA - Trial Registration	NA - Trial Registration
467	No 2021	Effects of an activity tracker with feedback on physical activity in women after midline laparotomy: A randomized controlled trial.	Consensus	No 2021	No et al., 2021	Effects of an activity tracker with feedback on physical activity in women after midline laparotomy: A randomized controlled trial	Korea	Surgical ward	This work was supported by a grant (No. 02-2013-052) from the Seoul National University Bundang Hospital Research Fund and the IT R&D program of Seoul National University Bundang Hos- pital and SK Telecom. Sponsors were not involved in study design, writing of the report, and the decision to submit the report for publication.	Activity tracker with Feedback	Before the patients were admitted for surgery, they were requested to wear an activity tracker (Lifegram, LA11M-BS, LG) on the wrist for 2 days to determine the baseline activity that was calculated by averaging the step-counts for two complete days. When only one complete day count was measured, we used this as the baseline activity. After the baseline activity was measured, patients were random…	Not specified.	Single-centre, specific to patients undergoing midline laparotomy	2 days prior to being admitted for surgery.	We investigated whether activity tracker use, with feedback, increased physical activity and was safe in patients who underwent a midline laparotomy for gynecologic diseases.	activity tracker (Lifegram, LA11M-BS, LG)		Activity recovery rate at postoperative days 4-5	Percentage of the average step count on postoperative days 4 and 5 divided by the baseline activity.	Pain	Brief pain inventory at postoperative days 2 and 5	Fatigue	Brief fatigue inventory on postoperative day 5	Day of passing first flatus		Day of initiation of a soft blend diet		Ileus incidence		Postoperative hospital stay		Incidence and grade of wound dehiscence and other adverse events										In conclusion, the use of an activity tracker with feedback is safe and may increase physical activity in patients who have undergone major surgery for gynecological diseases. However, our findings should be interpreted with caution because of an imbalance of ASA scores between arms.	The present study has several limitations. A major limitation is the imbalance of the ASA [American Society of Anesthesioloogists] score between arms, which made the results difficult to interpret. Second, the absence of baseline measurements of BPI and BFI scores also makes comparisons difficult. Third, the short duration of observation and the small sample make this study underpowered for detec…		37	36			55.2 +- 11.9
500	Reed 2021	The use of an activity tracker to objectively measure inpatient activity after bariatric surgery.	Consensus	Reed 2021	Reed et al., 2021	The use of an activity tracker to objectively measure inpatient activity after bariatric surgery	United States of America	Postanaesthesia care unit	The authors have no commercial associations that might be a conflict of interest in relation to this article.	Accelerometer + ambulation reminders	Beyond the discussion regarding the intent of the device, all patients were given the same postoperative instructions, including the recommendation to ambulate around the unit at least 3 times daily. This education to encourage ambulation was provided at the preoperative education appointment, at the postoperative bedside nursing education given upon admission to the hospital floor unit, and by t…	Not specified.	Not specified.	4-6 hours post surgery.	To determine whether telling patients that their steps were being recorded with activity trackers would affect the number of steps taken during their postoperative hospital stay.	FitBit Flex produced by Fitbit, Inc (San Francisco, CA)		Number of steps recorded	Fitbit																							The average number of steps recorded in the inpatient setting with an activity tracker after bariatric surgery did not differ in patients that were aware versus unaware that their steps were being tracked. The study did not show a difference in the recorded number of steps with increasing BMI. Increasing age did correlate to reduced number of steps recorded on postoperative day one after bariatri…	The study also leaves unaddressed the relationship of level of activity to postoperative complications such as deep vein thromboembolism or VTE. As these are rare complications (no patient in this study suffered from thrombus or thromboembolism), even large, well-powered studies have had trouble detecting this relationship in the past. Another limitation to be noted is that we excluded 18 patient…		124	111		235	44.8
162	Schrempf 2023	Immersive Virtual Reality Fitness Games to Improve Recovery After Colorectal Surgery: A Randomized Single Blind Controlled Pilot Trial.	Consensus	Schrempf 2023	Schrempf et al., 2023	Immersive Virtual Reality Fitness Games to Improve Recovery After Colorectal Surgery: A Randomized Single Blind Controlled Pilot Trial	Germany	Surgery unit -The trial was conducted at the Department of General, Visceral and Transplantation Surgery, University Hospital Augsburg, Germany.	The study was funded by a grant from the University of Augsburg (Grant No. 19034) without external funding	Virtual reality (VR) is a technology that visually, aurally, and haptically simulates a real-world environment.	Starting on the first postoperative day, participants assigned to the VR group were offered a VR-based, activity-promoting fitness session on weekdays, in addition to their standard physiotherapy.	The intervention runs in addition to standard physiotherapy care, but the study does not specify who is running the intervention itself. Surgery.	unit?	postoperative day 1 until discharge	Our aim is to assess whether the design and protocol used will prove useful in terms of patient recruitment, patient compliance, and patient acceptance of the intervention and whether the intervention will have an impact on general health, patient satisfaction, length of stay, and complication rates in the VR group compared with the control group after surgery for colorectal cancer. The impact of…	Oculus Quest 2 VR headset (Facebook Technologies LLC, Menlo Park, CA,USA) and an Oculus controller in each hand, using the Holofit app from Holodia (Holodia, Strasbourg, France)		Feasibility	Participation, recruitment and adherence rates; questionnaire compliance; and occurance and nature of adverse events.	Differences in perioperative surgical outcomes		Length of hospital stay		Overall health	EQ-5D-5L	Distress	National Comprehensive Cancer Network Distress Thermometer	Patient satisfaction	European Organization for Research and Treatment of Cancer inpatient satisfaction 32-item questionnaire, scored in accordance with EORTC recommendation	Mood/feelings	Not specified, gives a numerical score but they don't say what they used.											The study demonstrated feasibility and provided clinical outcomes for a VR intervention aimed at improving early postoperative recovery after colorectal cancer surgery. The VR intervention improved overall mood and showed a favorable effect on feelings. Although not statistically significant, there was a trend toward shorter length of hospital stay in the VR group.	Not specified.		31	31	Total=62		60.9
4798	Schwab et al., 2020	Multicenter randomized controlled trial exploring postoperative complications and mobilization following major abdominal surgery with vs. without fitness tracker-based feedback (EXPELLIARMUS) - a CHIR-Net Student-Initiated German Medical Audit trial (CHI	Consensus	DRKS00016755 2019	Schwab et al., 2020	Postoperative complications and mobilisation following major abdominal surgery with vs. without fitness tracker-based feedback (EXPELLIARMUS): study protocol for a student-led multicentre randomised controlled trial (CHIR-Net SIGMA study group)	Germany	Post-operative ward.	We acknowledge financial support for covering the publication fees by the Deutsche Forschungsgemeinschaft, the Baden-Württemberg Ministry of Science, Research and the Arts and by Ruprecht-Karls Universität Heidelberg within the funding programme “Open Access Publishing”. No funding for and no influence on the design, conduct, analyses, interpretation or publication of the clinical trial exist.		In the experimental group, patients are fitted with a wearable FT (ActiGraph GT9X Link, ActiGraph, ProCare, Groningen, the Netherlands) on their dominant wrist after the operation for the duration of their postoperative stay until discharge or a maximum of 30 days. If the FT cannot be placed on the dominant wrist, it should be fitted on the non-dominant wrist. If this is also not possible, the FT…			After the surgery.	To reduce the rate of post-operative complications following elective major abdominal surgery (through increasing PA).	FT (ActiGraph GT9X Link, ActiGraph, ProCare, Groningen, the Netherlands)		Postoperative morbidity	Comprehensive Complication Index (CCI)	Number of steps for each Post-operative day (POD) until POD8 or discharge	Fitness tracker.	Patient-completed quality of recovery assessment at baseline and at POD 4	QoR-15.	Activity data	From the accelerometer for each POD until discharge - METs, energy expenditure, raw acceleration, activity and sedentary bouts, physical activity intensity, total sleep time	Health-related quality of life	HRQoL (covers aspects of recovery not covered by the QoR-15)	Six minute walk text	6-MWT on POD6	Time in days until return of bowel function	Gastrointestinal-2 (GI-2) score defined as "The patient has tolerated solid intake (no vomiting) for 24 hours and has passed stool.	Postoperative pulmonary complications	According to the Melbourne group score during hospital stay	Deep vein thrombosis and Pulmonary embolism until POD 30	Diagnosis needs to be based on imaging results or clinical diagnosis.	Time in days from date of index operation to achieve uninterrupted ambulation greater than 10 minutes	Extracted from FT data.	Thirty day mortality	Equivalent to a grade V complication in the Dindo-Clavien classification	12. Length in hospital stay in days (from day of surgery until day of discharge after index operation) 13. Discharge destination from the acute hospital ward (indirect indicator of patient fitness) 14. Pain scores 15. Post-operative unintended falls/collapses until day of discharge.	12-13 - electronic medical records. 14. Numeric rating scale (NRS) used on PODs 2,3,6. 15. Asked the treatment interprofessional care team (nurses and doctors) and the patient's themselves).	NA - this is a study protocol.
114	Takei 2024	x	Consensus	Takei 2024	Takei et al., 2024	Acceptability of Physical Therapy Combined with Nintendo Ring Fit Adventure Exergame for Geriatric Hospitalized Patients	Japan	Convalescent rehabilitation ward	No funding was received for this article.	Exergaming	The EGs were conducted using the RFA system, which consisted of a ring-shaped controller (Ring-con) held with both hands (size: 320 mm [H], 316 mm [W], 58 mm [D];weight: 296 g) and a leg sensor placed on the left thigh. These controls were equipped with acceleration and gyro sensors to capture the participant’s movements, which were then replicated by an avatar on the game screen. The Ring-con co…	Not specified.	Not specified.	Not specified but the intervention lasted 2 days (1 for each repeated measure)	To examine the feasibility of and potential benefits of integrating Ring fit adventure.	Nintendo Switch, introduced as the successor to Wii, includes an EG known as Ring Fit Adventure (RFA; Nintendo, Kyoto, Japan)		Acceptability	1. Burden, measured by the Borg RPE scale. The RPE scale is a self-rated measure of the participant’s exertion level during training, ranging from 6 to 20 points, with higher scores indicating greater exertion. 2. Affective attitude was evaluated using a questionnaire that assessed enjoyment of exercise, motivation to continue, and perceived effectiveness, based on previous studies. The questionn…																							In conclusion, the combination of RFA with PT showed promise in improving the acceptability of the rehabilitation program for geriatric patients. It enhanced enjoyment, despite the higher perceived exertion in the lower extremities. These findings suggest that incorporating EG into PT could promote adherence to and acceptance of the rehabilitation program, ultimately leading to better outcomes fo…	There are limitations to this study. The EG was performed for a single session only, and the patients had prior experience with PT. Therefore, we cannot exclude the influence of newly introduced EGs that may have made the PT more enjoyable for them. Future studies could explore the long-term effects of incorporating EG into PT and include a control group for comparison. In addition, the use of a …				30
2702	Thomas 2017	A Preliminary Study on Educating Hospitalized Geriatric Vascular Patients on the Use of Movement-Induced Computer Games to Improve Exercise Attitudes.	Consensus	Thomas 2017	Thomas et al., 2017	A Preliminary Study on Educating Hospitalized Geriatric Vascular Patients on the Use of Movement-Induced Computer Games to Improve Exercise Attitudes	Not specified.	Likely vascular unit but not specific.		Exergames	Game categories included: Sport games (competitive/non-competitive), Card games (competitive/non-competitive), Table games (competitive/non-competitive, Outdoor leisure [i.e., fishing & hunting type games], and Puzzle games (competitive/non-competitive). Examples of Sport related computer games comprised deer drive, rapala fishing, bejeweled, scram ball, driving, and flight simulator. Some of the…	Not specified	Not specified	Not specified.	The investigators attempted to answer the following two research questions as they apply to inpatient rehabilitation patients with vascular disease: (1) Do attitudes toward exercise change before and after learning a movement-induced computer game? and (2) Are attitudes toward exercise affected by perceived physical exertion levels associated with computer game participation?	Computer games		Physical exertion levels	The BORG CR-10 is a ratio scale with values from 1–10. The BORG CR-10 is a commonly used scale to measure perceived physical exertion levels	Expectations about exercise	Outcome Expectations of Exercise scale (OEE) is a 9-item scale that measures perceived consequences, positive or negative, of exercise for older adults																					As activity professionals help to prepare patients with vascular disease to begin a new lifestyle that embraces healthy behaviors, the use of movement-induced computer games may help to improve perceptions of exercise which in turn could lead to an increase in movement-related experiences once discharged from the health care environment. Computer games also offer the advantages of accessibility a…	Findings from this research should be considered within the inherent limitations of a preliminary study including the use of a small convenience sample, a low frequency of observations, and the internal validity risk of other influences that may have affected exercise attitudes (i.e., history) due to the absence of a reference group. With these limitations considered, the strength of the correlat…					10
5944	VanderWalt 2018	Feedback From Activity Trackers Improves Daily Step Count After Knee and Hip Arthroplasty: A Randomized Controlled Trial	Consensus	VanderWalt 2018	Van der Walt et al, 2018	Feedback From Activity Trackers Improves Daily Step Count After Knee and Hip Arthroplasty: A Randomized Controlled Trial	Australia		The activity trackers used in this study were supplied by 360 Knee Systems		A researcher visited the subject on the first day after surgery and advised as to which group they had been allocated. If the subject was in the “FB group” the cover over the Vivofit display was removed to make the step count visible and he or she was given a daily step goal as indicated in Table 1. Subjects were advised that this goal should be considered a rough guide based on average activity …	Not specified.	Not specified.	Two weeks before surgery, subjects were invited to participate. On day 1 after surgery, subjects were randomized.	To increase daily step count over the first 6 weeks after surgery, and to examine participant satisfaction, participant reported outcome measures or 6-month activity level.	The Garmin Vivofit 2 uses a 3-axis Micro-ElectroMechanical Systems accelerometer to estimate step count.		Average daily step count	Measured by the Garmin Vivofit device at 1 week, 2 weeks, and 6 weeks after surgery.	Patient reported outcomes																						In a randomized controlled trial, subjects who received feedback from a commercial activity tracker with a daily step goal had significantly higher activity levels after hip and knee arthroplasty over 6 months, compared with those who did not receive feedback. Commercial, noninvasive, light-weight, low-cost accelerometers may be a useful and effective adjunct to treatment after arthroplasty	We identified some limitations to our study. We question the accuracy of these activity trackers at low speeds. The devices make an estimate of daily step count using a combination of motion sensors, including an accelerometer, which then use an algorithm to estimate step count. It is the algorithm that allows the device to differentiate between simple movements of the arm and walking. It can be …		102	100		202	double checked; no age data avail.
541	vanDijk-Huisman 2020	Smartphone App with an Accelerometer Enhances Patients' Physical Activity Following Elective Orthopedic Surgery: A Pilot Study.	Consensus	vanDijk-Huisman 2020	van Dijk-Huisman et al., 2020	Smartphone App with an Accelerometer Enhances Patients’ Physical Activity Following Elective Orthopedic Surgery: A Pilot Study	Netherlands	Orthopedic ward of a university medical centre	This research was funded by a Small Business Innovation Research (SBIR) funding, subsidized by the Dutch Government, grant number: SB1AP16010.	Hospital Fit	Hospital Fit consists of a smartphone-based app which is connected to the MOX Activity Monitor via Bluetooth. It contains a separate interface for patients and physiotherapists, enabling extensive options for physiotherapists. During the first treatment, the physiotherapist applied the accelerometer and installed the app on the patients’ smartphone. The physiotherapist subsequently initiated a co…	Physiotherapists applied the accelerometer and set up the app, received information about the physical activity of participants, discussed this with patients, and had the option to personalize exercise videos in the app.	Single centre, one ward.	Information about the study was provided six weeks before scheduled surgery, and a research PT contacted the patients again on the day of their surgery to get consent.	To increase the amount of PA of hospitalized patients and to reduce the time until functional recovery.	MOX activity monitor (an accelerometer); Hospital Fit smartphone application connected to the accelerometer through Bluetooth		Physical activity	Time spent standing and walking per day as measured by the accelerometer.	Functional recovery	Measured by physiotherapist using the mILAS and reported in the electronic health record and the Hospital Fit app (for intervention group). Achieved functional recovery if reached total mILAS score of 0 on or before post-operative day 1.																					This pilot study aimed to gain a first impression of whether Hospital Fit has the potential to improve the amount of PA and shorten the time until functional recovery is achieved in hospitalized patients following orthopedic surgery. The results show an increase in patients’ time spent standing and walking, as well as higher odds of functional recovery on POD1 due to the introduction of Hospital …	This study was not without limitations. We acknowledge that with the current study design, the results may not only be attributable to the introduction of Hospital Fit. The current design enabled us to effectively use the time in which Hospital Fit was developed to include patients in the control group, and give us a first impression of the potential of Hospital Fit. Unfortunately, due to technol…		64	33			66.6
139	Van Dijk-Huisman 2023	The Effect of a Smartphone App with an Accelerometer on the Physical Activity Behavior of Hospitalized Patients: A Randomized Controlled Trial.	Consensus	Dijk-Huisman 2023	van Dijk-Huisman et al., 2023	The Effect of a Smartphone App with an Accelerometer on the Physical Activity Bheavior of Hospitalized Patients: A Randomized Controlled Trial	The Netherlands	Department of Pulmonology and the Department of Internal Medicine.	This research was funded by the Top Consortium Knowledge and Innovation–Top Sector Life Sciences & Health (TKI–LSH) Match Regulation for public–private partnership, grant number LSHM18071.	Hospital Fit	Hospital Fit is composed of a smartphone app that is linked to a MOX activity monitor through Bluetooth connectivity. The app contains multiple functionalities (Figure 2). First, a real-time summary of PA offers patients and their physiotherapists immediate insight into the number of minutes per day spent walking, standing, or sedentary (lying/sitting); the number of postural transitions per day …	Physiotherapists recruited participants, set personalized goals in the Hospital Fit app and reviewed these over time. Nurses and physicians were instructed to evaluate patients’ PA behavior and recovery during daily rounds.	In two departments.		To increase the amount of physical activity performed by compared to patients who receive usual care physiotherapy.	MOX activity monitor (Tri-axial accelerometer) connected by Bluetooth to the Hospital Fit app.		Time spent walking per day in minutes	Accelerometer	Time spent upright (standing/walking) in minutes	Accelerometer	Number of postrual transitions from a sedentary position (lying/sitting) to an active position (walking/standing).	Accelerometer	Functional independence	Evaluated by the physiotherapist during every treatment session using the mILAS and was documented in the electronic health record.																	Although no significant effects were found, a trend was seen in favor of patients who used Hospital Fit. The effect increased with the number of days Hospital Fit was used with an average increase of 27.4 min (95%CI: −2.4–57.3) standing/walking on day five and 29.2 min (95% CI: −6.4–64.7) on day six compared to usual care when corrected for functional independence. Additionally, a strong associat…	1) First, we did not monitor how often patients used Hospital Fit or which functionalities patients used. Therefore, we cannot establish a relationship between the frequency of using Hospital Fit and its different functionalities on patients’ PA behavior. The effect of Hospital Fit may have been influenced by patient compliance and engagement. If patients did not consistently use Hospital Fit or …		39	39			61 (IQR: 55-67)
160	vanGrootel 2023	Improving physical activity in hospitalized patients: The preliminary effectiveness of a goal-directed movement intervention.	Consensus	vanGrootel 2023	van Grootel et al., 2023	Improving physical activity in hospitalized patients: The preliminary effectiveness of a goal-directed movement intervention	Netherlands	Pulmonology and nephrology/gastroenterology wards of a university medical centre	The author(s) disclosed receipt of the following financial support for the research, authorship, and/or publication of this article: This work was supported by the Nationaal Regieorgaan Praktijkgericht Onderzoek SIA (grant number (KIEM K21.01.037)).	Activity Tracker and Movement Goals	The intervention included the following three main components: (1) Healthcare professionals had access to patients’ physical activ- ity data via electronic patient records and a public screen on the ward. Patients had access to their own physical activity via a public screen on the ward and their personal mobile device. (2) Setting daily movement goals, with a standard baseline goal of 30 min. He…	1. Key users (experienced nurses) were assigned to build support under their colleagues, to embed the movement sensor in usual care and to answer questions about using the movement intervention 2. The senior nurse of the ward was consulted before approaching patients for participation in the study	Across two wards within one hospital.	Within two days of admission.	The primary objective of this study was to investi- gate the preliminary effectiveness of a goal-directed movement intervention, implemented in usual care on physical activity in hospitalized patients. The sec- ondary objective was to evaluate the preliminary effectiveness of a goal-directed movement interven- tion, implemented in usual care on length of stay, dis- charge destination, the inciden…	Physical Activity Monitor (PAM) AM400.		Physical activity	Measured in minutes per day using the Physical Activity Monitor (PAM) AM400.	Length of stay	Medical records	Discharge Destination	Medical records	Incidence of immobility-related complications	For example, pneumonia, pulmonary embolism, deep venous thrombosis, UTI, pressure sores. Medical records.	30-day readmission rate	Medical records	Mortality	Medical records.	Physical functioning	Collected at admission and at discharge, measured with the Activity Measure for Post-acute Care 6-Clicks	Perceived difficulty to move	Numeric Rating Scale	Adoption of intervention	Net Promotor Score							The goal-directed movement intervention in hospitalized patients seems to be effective in increasing physical activity levels during hospital stay. Therefore, this intervention might be useful for other wards and hospitals to stimulate inpatients physical activity.	First, the measurements of the adoption and usage were restricted to the implementation period. To guarantee usage in the long term, struc- tural evaluation is needed whereby the adoption and numbers of patients wearing the movement sensor should be measured. Second, due to a protocol error, there were many missing data in the evaluation of the adoption of the intervention from patients’ perspect…			61
5884	Wiklund 2015	Physical Activity in the Immediate Postoperative Phase in Patients Undergoing Roux-en-Y Gastric Bypass—a Randomized Controlled Trial	Consensus	Wiklund 2015	Wiklund et al., 2015	Physical Activity in the Immediate Postoperative Phase in Patients Undergoing Roux-en-Y Gastric Bypass—a Randomized Controlled Trial	Sweden	Surgical ward	The work reported in this article was carried out with grant support from The Local Research and Development Board for Gothenburg and Södra Bohuslän.	Activity Tracker and Movement Goals	All patients were asked to note the number of steps walked in the activity diary (primary outcome) and how many hours they had been sitting, lying, or sleeping in the past 24 h, every evening during the first week after surgery. First flatulence, first stool, and number of days at the hospital were noted in the diary. On the seventh day, a self-assessed questionnaire on general postoperative reco…	Not specified.	Limited to patients undergoing a specific surgery.	Not specified.	The aim of this study was therefore to register the number of steps taken during the first postoperative week by patients who underwent an LRYGB and to evaluate whether a well-defined goal of steps to take per day could affect the patients’ level of physical activity, time of first flatus and stool, days at hospital, and postoperative recovery.	SILVA, Ex3 Plus step counter		Number of steps walked	Participants would record the number of steps from their activity tracker in an activity diary.	Hours spent sitting, lying, or sleeping	Activity diary, recorded by participant	First flatulence	Activity diary, recorded by participant	First stool	Activity diary, recorded by participant	Number of days at hospital	Activity diary, recorded by participant	General post-operative recovery	Postoperative Recovery Profile questionnaire.													In conclusion, goals set for steps to take per day increase the amount of steps walked in patients undergoing gastric bypass surgery. Step counters and predefined goals can be used to facilitate mobilization after obesity surgery.	These variables [medication or nutrition] were not registered in this trial which is another limitation of the study. A limitation of the study is the lack of objective and reliable registrations of time spent sitting or lying or time to first flatus and stool. Based on the knowledge that simply wearing a step counter can influence the number of steps taken, another limitation in the study is the…		30	36			44.6
1471	Wolf 2022	Immersive virtual reality fitness games for enhancement of recovery after colorectal surgery: study protocol for a randomised pilot trial	Consensus	Wolf 2022	Wolf et al., 2022	Immersive virtual reality fitness games for enhancement of recovery after colorectal surgery: study protocol for a randomised pilot trial	Germany	Department of general, visceral, and transplantation surgery at a university hospital	Open Access funding enabled and organized by Projekt DEAL. This is an academic investigator-initiated trial without external funding.	Virtual Reality Fitness Games	On weekdays, each participant in the VR Fitness Group is offered one VR-based activity-promoting fitness session using an immersive virtual reality fitness game until discharge with a maximum duration of 30 min. The sessions will be held in addition to the in-house physiotherapy standard that all patients receive after surgery. Heart rate and blood pressure are measured before each session and 10…	Physiotherapist continued to provide the regular care which was ongoing throughout this trial. Randomisation was done by the staff at the university hospital who are not involved in data collection or care of patients.	Specific to people undergoing this particular surgery	If possible, informed consent will be obtained before the operation in the case of elective or urgent operations. In the case of emergency surgery, the patient will be offered trial participation on postoperative day 1 or as soon as the patient is capable of giving informed consent	Our aim is to assess, whether the design and protocol used will prove effective in terms of patient recruitment, patient compliance and patient acceptance of the intervention, and whether the intervention will have an impact on quality of life, general health, sleep, patient satisfaction, length of stay and complication rates.	VR Fitness Games		Compliance with intervention	The percentage of VR sessions started compared to the number of sessions offered.	Rate of discontinued interventions and reasons for discontinuation.		Proportion of interventions carried out in relation to planned interventions for for each participant.		Compliance with questionnaire	Proportion of questionnaires completed by the set deadlines	Number of deviations from the study protocol	Eg. Interventions not carried out or carried out differently than described in the study protocol, questionnaires not handed out or not completed. Also recorded the reason for deviation from the study protocol.	Difference in health status	EQ-5D-5L health questionnaire preoperatively, 7 days post surgery, and 30 days post-surgery.	Difference in the number and severity of postoperative complications between groups	Using the Clavien-Dindo classification and Comprehensive Complication Index.	Differences in length of stay between the two study groups.	Medical records.	Differences in psychosocial distress	Preoperatively, 7 days, and 30 days, assessed with the NCCN Distress Thermometer.	Difference in patient satisfaction at discharge	EORTC IN-PATSAT 32.					NA - Protocol	NA - Protocol
[truncated: 9 more columns]
